# Supplementary material for: A key to species of the genus Gastroserica Brenske of the China (Coleoptera, Scarabaeidae, Sericini), with the description of two new species and two new records for China
Source: Zookeys. 2011 Oct 25;(139):23–44. doi: 10.3897/zookeys.139.1702 (PMC3252754; doi:10.3897/zookeys.139.1702)
Supplement: XML Treatment for Gastroserica yunnanensis [file zookeys.139.1702-treatment1.xml]

<!DOCTYPE tp:taxon-treatment
  PUBLIC "-//TaxonX//DTD Taxonomic Treatment Publishing DTD v0 20100105//EN" "tax-treatment-NSO.dtd">
<tp:taxon-treatment xmlns:tp="http://www.plazi.org/taxpub"><tp:treatment-meta><mixed-citation publication-type="journal"><person-group><name><surname>Liu</surname><given-names>Wan-Gang</given-names></name><name><surname>Ahrens</surname><given-names>Dirk</given-names></name><name><surname>Bai</surname><given-names>Ming</given-names></name><name><surname>Yang</surname><given-names>Xing-Ke</given-names></name></person-group><article-title>A key to species of the genus 
                    <italic>Gastroserica</italic> Brenske of the China (Coleoptera, Scarabaeidae, Sericini), with the description of two new species and two new records for China
                </article-title><source>Zookeys</source><day>25</day><month>10</month><year>2011</year><volume>2011</volume><issue>139</issue><fpage>23</fpage><lpage>44</lpage><pub-id pub-id-type="doi">10.3897/zookeys.139.1702</pub-id></mixed-citation></tp:treatment-meta><tp:nomenclature><tp:taxon-name>
                            <tp:taxon-name-part taxon-name-part-type="genus">Gastroserica</tp:taxon-name-part>
                            <tp:taxon-name-part taxon-name-part-type="species">yunnanensis</tp:taxon-name-part>
                        <object-id xmlns:xlink="http://www.w3.org/1999/xlink" xlink:type="simple">urn:lsid:zoobank.org:act:7385F187-5998-41D6-98BE-2331467C7D02</object-id>
                        <object-id xmlns:xlink="http://www.w3.org/1999/xlink" xlink:type="simple">http://species-id.net/wiki/Gastroserica_yunnanensis</object-id>
                       </tp:taxon-name><tp:taxon-authority>Liu, Ahrens, Bai &amp; Yang</tp:taxon-authority><tp:taxon-status xmlns:xlink="http://www.w3.org/1999/xlink" xlink:type="simple">sp. n.</tp:taxon-status></tp:nomenclature><tp:treatment-sec sec-type="Type material"><title>Type material.</title><p> Holotype: 1♂”Caiyang River Nature Preserve, Pu’er, Yunnan, 28–29.8.2007, Shi Lei leg.” (LSSYU). Paratypes (1♂+1♀): 1♂”Caiyang River Nature Pr<!--PageBreak-->eserve, Pu’er, Yunnan, 28–29.8.2007, Shi Lei leg.”(LSSYU); 1♀”Caiyang River Nature Preserve, Yunnan, 28–29.8.2007, Li Jiahui leg.” (LSSYU).</p></tp:treatment-sec><tp:treatment-sec sec-type="Description"><title>Description.</title><p>Length: 6.0–7.0 mm, length of elytra: 4.5–5 mm, width: 3.5–4.0 mm. Body oval,elytra brown, dorsal surface pale yellow to pale brown, densely covered with short, fine, adpressed setae and with moderately dense, long, erect setae interspersed, abdominal sternites dark brown to black. (<xref ref-type="fig" rid="F1">Fig. 1 G</xref>)</p><fig id="F1" position="float" orientation="portrait"><label>Figure 1.</label><caption><p> <bold>A–C</bold> <italic><tp:taxon-name>Gastroserica yunnanensis</tp:taxon-name></italic> sp. n. <bold>D–F</bold> <italic><tp:taxon-name>Gastroserica nigrofasciata</tp:taxon-name></italic> sp. n. <bold>G</bold> Habitus, <italic><tp:taxon-name>Gastroserica yunnanensis</tp:taxon-name></italic> sp. n. <bold>H</bold> Habitus, <italic><tp:taxon-name>Gastroserica nigrofasciata</tp:taxon-name></italic> sp. n. <bold>I</bold> Interior apical angle of elytra of <italic><tp:taxon-name>Gastroserica yingi</tp:taxon-name></italic>, with strong seta (the longer one). <bold>A, D</bold> aedeagus, left side lateral view <bold>B, E</bold> paramere, dorsal view <bold>C,</bold> <bold>F</bold> aedeagus, right side lateral view. Scale bar=1mm. </p></caption><graphic xmlns:xlink="http://www.w3.org/1999/xlink" xlink:href="ZooKeys-139-023-g001.jpg" position="float" orientation="portrait" xlink:type="simple"/></fig><fig id="F2" position="float" orientation="portrait"><label>Figure 2.</label><caption><p> <bold>A–C</bold> <italic><tp:taxon-name>Gastroserica asulcata</tp:taxon-name></italic> Ahrens, 2000 <bold>D–F</bold> <italic><tp:taxon-name>Gastroserica hubeiana</tp:taxon-name></italic> Ahrens, 2000 <bold>G–I</bold> <italic><tp:taxon-name>Gastroserica sichuanana</tp:taxon-name></italic> Ahrens, 2000 <bold>J–L</bold> <italic><tp:taxon-name>Gastroserica kucerai</tp:taxon-name></italic> Ahrens &amp; Pacholátko, 2003 <bold>M–O</bold> G. marginalis (Brenske, 1897) <bold>P–R</bold> <italic><tp:taxon-name>Gastroserica impressicollis</tp:taxon-name></italic> (Fairmaire, 1891). <bold>A, D, G, J, M, P</bold> aedeagus, left side lateral view <bold>B, E, H, K, N, Q</bold> paramere, dorsal view <bold>C, F, I, L, O, R</bold> – aedeagus, right side lateral view. Scale bar=1mm. </p></caption><graphic xmlns:xlink="http://www.w3.org/1999/xlink" xlink:href="ZooKeys-139-023-g002.jpg" position="float" orientation="portrait" xlink:type="simple"/></fig><fig id="F3" position="float" orientation="portrait"><label>Figure 3.</label><caption><p> <bold>A–C</bold> <italic><tp:taxon-name>Gastroserica herzi</tp:taxon-name></italic> (Heyden, 1887) <bold>D–F</bold> <italic><tp:taxon-name>Gastroserica yingi</tp:taxon-name></italic> Ahrens &amp; Pacholátko, 2007 <bold>G–I</bold> <italic><tp:taxon-name>Gastroserica sulcata</tp:taxon-name></italic> Brenske, 1897 <bold>J–L</bold> <italic><tp:taxon-name>Gastroserica haucki</tp:taxon-name></italic> Ahrens, 2000 <bold>M–O</bold> <italic><tp:taxon-name>Gastroserica fanjingensis</tp:taxon-name></italic> Ahrens, 2000 <bold>P–R</bold> <italic><tp:taxon-name>Gastroserica shaanxiana</tp:taxon-name></italic> Ahrens &amp; Pacholátko, 2003. <bold>A, D, G, J, M, P</bold> aedeagus, left side lateral view <bold>B, E, H, K, N, Q</bold> paramere, dorsal view <bold>C, F, I, L, O, R</bold> aedeagus, right side lateral view. Scale bar=1mm. (<bold>P–R</bold> from <xref ref-type="bibr" rid="B4">Ahrens and Pacholátko 2003</xref>) </p></caption><graphic xmlns:xlink="http://www.w3.org/1999/xlink" xlink:href="ZooKeys-139-023-g003.jpg" position="float" orientation="portrait" xlink:type="simple"/></fig><fig id="F4" position="float" orientation="portrait"><label>Figure 4.</label><caption><p> <bold>A–C</bold> <italic><tp:taxon-name>Gastroserica angustula</tp:taxon-name></italic> Brenske, 1897 <bold>D–F</bold> <italic><tp:taxon-name>Gastroserica nikodymi</tp:taxon-name></italic> Ahrens, 2000 <bold>G–I</bold> <italic><tp:taxon-name>Gastroserica bilyi</tp:taxon-name></italic> Ahrens, 2000 <bold>J–L</bold> <italic><tp:taxon-name>Gastroserica guangdongensis</tp:taxon-name></italic> Ahrens, 2000 <bold>M–O</bold> <italic><tp:taxon-name>Gastroserica guizhouana</tp:taxon-name></italic> Ahrens, 2000 <bold>P</bold> <italic><tp:taxon-name>Gastroserica bicolor</tp:taxon-name></italic> Nijima &amp; Kinoshita, 1923. <bold>A, D, G, J, M</bold> aedeagus, left side lateral view <bold>B, E, H, K, N, P</bold> paramere, dorsal view <bold>C, F, I, L, O</bold> aedeagus, right side lateral view. Scale bar=1mm. (<bold>A–O</bold> from <xref ref-type="bibr" rid="B1">Ahrens 2000</xref>, and <bold>P</bold> from <xref ref-type="bibr" rid="B11">Nomura 1974</xref>)</p></caption><graphic xmlns:xlink="http://www.w3.org/1999/xlink" xlink:href="ZooKeys-139-023-g004.jpg" position="float" orientation="portrait" xlink:type="simple"/></fig><p>Labroclypeus subrectangular and short, widest before apex, lateral margins straight, nearly parallel to each other and weakly convergent toward base, anterior angles broadly rounded, lateral border and ocular canthus produced into a distinct obtuse angle, anterior margin weakly reflexed, straight, surface weakly convex medially and moderately shiny, very coarsely and sparsely punctate, with several long, erect setae; frontoclypeal suture distinctly impressed and moderately curved, smooth area <!--PageBreak--><!--PageBreak--><!--PageBreak-->in front of eye slightly wider than long (1.5/1); ocular canthus moderately short and slender, finely and densely punctate. Frons completely black or only the part near the posterior portion brown, other parts of frons black, with coarse, dense punctures, with fine punctures irregularly interspersed, densely erectly setose. Eyes moderately large, ratio of diameter/ interocular width: 0.6. Antenna yellow, club yellow to brown, with ten antennomeres club with four antennomeres equal in length, the length of club a little longer than the remaining antennomeres combined. Mentum strongly elevated and flattened anteriorl<!--PageBreak-->y.</p><p>Pronotum subrectangular, widest at anterior third, lateral margins strongly convergent anteriorly, before posterior angles weakly sinuate, anterior angles not produced and strongly rounded, almost obsolete, posterior angles moderately blunt and moderately produced outward, anterior margin almost straight, with a distinct and fine marginal line, basal margin moderately curved without marginal line, but two weak impressions at a quarter to the lateral margins; surface with moderately dense and fine punctures, with numerous minute setae, which are bentbackwards, with a longitudinal, straight, brown line in the middle and two black spots at sides of the disc; anterior and lateral borders setaceous; basal margin of hypomeron strongly produced ventrally, before base distinctly transversely sulcate. Scutellum nearly triangular, apex weakly rounded, with fine and dense punctures, medially smooth and weakly elevated, minute setae present in the punctures.</p><p>Elytra oblong, widest at middle, striae distinctly impressed and finely densely punctate, intervals weakly convex, with fine and sparse punctures that are almost concentrated along the striae, minutely setose in the punctures, odd intervals with single coarse punctures bearing each a strong erect seta, near the anterior margin, even intervals black, but behind the middle, all intervals black, with two brown spots at the apex of elytra; epipleural edge moderately strong, ending at the strongly convex external apical angle of elytra, epipleura densely setaceous, apical border chitinous, without short microtrichomes.</p><p>Ventral surface dull, with large and dense punctures, with dense, short setae, setae adpressed, metacoxa partly glabrous, laterally with fine adpressed setae, each abdominal sternite with an indistinct transversal row of coarse punctures bearing a short, strong seta between fine and dense punctation, all sternites with fine, short setae. Mesosternum between mesocoxae almost as wide as mesofemur, with numerous strong setae. Ratio of length of metepisternum/ metacoxa: 1/ 1.82. Pygidium long, apically produced and strongly convex, with fine and dense punctures bearing fine setae and a few robust punctures bearing robust setae, without smooth midline.</p><p>Legs pale yellow to brown, moderately slender and shiny; femora finely densely punctate and setose, with two longitudinal rows of setae; anterior edge of metafemur acute, lacking an adjacent serrated line, posterior margin weakly convex, with a few fine setae medially, ventrally weakly widened in apical half but not serrate, dorsally serrate, with short setae. Metatibia moderately broad, at middle convexly widened, ratio width/ length: 1/3.4, dorsally sharply carinate, with two groups of spines, the basal group at one third, apical one at two third of metatibia length, basally with a few single spines in punctures; lateral face longitudinally convex, with dense and moderately coarse punctures, some of them longitudinally impressed, ventral edge serrated, medial face not punctate and smooth, apex interiorly near tarsal articulation sharply truncate. Tarsomeres dorsally glabrous and finely punctate, ventrally with sparse, short setae, metatarsomeres dorsally with strong longitudinal impressions, ventrally with a strongly serrated ridge, laterally with a strong longitudinal carina, first metatarsomere as long as the following two tarsomeres combined and twice as long as the upper tibia spur. Protibia short, bidentate, protarsal claws symmetrical.</p></tp:treatment-sec><tp:treatment-sec sec-type="Aedeagus"><title>Aedeagus.</title><p> <xref ref-type="fig" rid="F1">Fig. 1 A–C</xref>.</p></tp:treatment-sec><tp:treatment-sec sec-type="Variation"><title>Variation.</title><p> Smooth area in front of eye wider than long (the rate from 1.5/1 to 1.7/1). Ratio of eye diameter / interocular width: (0.60–0.62). There are no brown spots at the end of elytra in some specimens, and after the middle, the odd intervals are still brown. Ratio of length of metepisternum/ metacoxa: (0.43~0.55).</p></tp:treatment-sec><tp:treatment-sec sec-type="Diagnosis"><title>Diagnosis.</title><p> <italic><tp:taxon-name>Gastroserica yunnanensis</tp:taxon-name></italic> sp. n. is very similar to <italic><tp:taxon-name>Gastroserica bilyi</tp:taxon-name></italic> Ahrens, 2000, in shape of male genitalia and habitus. It maybe differentiated from <italic><tp:taxon-name>Gastroserica bilyi</tp:taxon-name></italic> by two brown spots at the end of elytra and sharp apex of right paramere.</p></tp:treatment-sec><tp:treatment-sec sec-type="Derivatio nominis"><title>Derivatio nominis.</title><p> Named according to its provenience from Yunnan.</p></tp:treatment-sec><tp:treatment-sec sec-type="Distribution"><title>Distribution.</title><p> <xref ref-type="fig" rid="F5">Fig. 5</xref>.</p><fig id="F5" position="float" orientation="portrait"><label>Figure 5.</label><caption><p> The distribution records of <italic><tp:taxon-name>Gastroserica yunnanensis</tp:taxon-name></italic>, <italic><tp:taxon-name>Gastroserica nigrofasciata</tp:taxon-name></italic>, <italic><tp:taxon-name>Gastroserica bilyi</tp:taxon-name></italic>, <italic><tp:taxon-name>Gastroserica haucki</tp:taxon-name></italic>, <italic><tp:taxon-name>Gastroserica sichuanana</tp:taxon-name></italic> and <italic><tp:taxon-name>Gastroserica fanjingensis</tp:taxon-name></italic> from China.</p></caption><graphic xmlns:xlink="http://www.w3.org/1999/xlink" xlink:href="ZooKeys-139-023-g005.jpg" position="float" orientation="portrait" xlink:type="simple"/></fig></tp:treatment-sec><ref-list><ref id="B4"><mixed-citation xmlns:xlink="http://www.w3.org/1999/xlink" xlink:type="simple"><person-group><name name-style="western"><surname>Ahrens</surname><given-names>D</given-names></name><name name-style="western"><surname>Pacholátko</surname><given-names>P</given-names></name></person-group> (<year>2003</year>)<article-title> New data on distribution of the species of <italic>Gastroserica</italic> Brenske, 1897, with description of new taxa from China and Laos (Coleoptera: Scarabaeidae: Sericini).</article-title><source>Zootaxa </source><volume>342</volume>: <fpage>1</fpage>-<lpage>18</lpage></mixed-citation></ref><ref id="B1"><mixed-citation xmlns:xlink="http://www.w3.org/1999/xlink" xlink:type="simple"><person-group><name name-style="western"><surname>Ahrens</surname><given-names>D</given-names></name></person-group> (<year>2000</year>)<article-title> Synopsis der Gattung <italic>Gastroserica</italic> Brenske, 1897 des ostasiatischen Festlandes (Coleoptera: Melolonthidae: Sericini).</article-title><source>Entomologische Abhandlungen des Staatlichen Museums für Tierkunde Dresden </source><volume>59</volume> (<issue>3</issue>): <fpage>73</fpage>-<lpage>121</lpage>.</mixed-citation></ref><ref id="B11"><mixed-citation xmlns:xlink="http://www.w3.org/1999/xlink" xlink:type="simple"><person-group><name name-style="western"><surname>Nomura</surname><given-names>S</given-names></name></person-group> (<year>1974</year>)<article-title> On the Sericini of Taiwan.</article-title><source>Toho-Gakuho </source><volume>24</volume>: <fpage>81</fpage>-<lpage>115</lpage>.</mixed-citation></ref></ref-list></tp:taxon-treatment>
