# Supplementary material for: A key to species of the genus Gastroserica Brenske of the China (Coleoptera, Scarabaeidae, Sericini), with the description of two new species and two new records for China
Source: Zookeys. 2011 Oct 25;(139):23–44. doi: 10.3897/zookeys.139.1702 (PMC3252754; doi:10.3897/zookeys.139.1702)
Supplement: XML Treatment for Gastroserica herzi [file zookeys.139.1702-treatment5.xml]

<!DOCTYPE tp:taxon-treatment
  PUBLIC "-//TaxonX//DTD Taxonomic Treatment Publishing DTD v0 20100105//EN" "tax-treatment-NSO.dtd">
<tp:taxon-treatment xmlns:tp="http://www.plazi.org/taxpub"><tp:treatment-meta><mixed-citation publication-type="journal"><person-group><name><surname>Liu</surname><given-names>Wan-Gang</given-names></name><name><surname>Ahrens</surname><given-names>Dirk</given-names></name><name><surname>Bai</surname><given-names>Ming</given-names></name><name><surname>Yang</surname><given-names>Xing-Ke</given-names></name></person-group><article-title>A key to species of the genus 
                    <italic>Gastroserica</italic> Brenske of the China (Coleoptera, Scarabaeidae, Sericini), with the description of two new species and two new records for China
                </article-title><source>Zookeys</source><day>25</day><month>10</month><year>2011</year><volume>2011</volume><issue>139</issue><fpage>23</fpage><lpage>44</lpage><pub-id pub-id-type="doi">10.3897/zookeys.139.1702</pub-id></mixed-citation></tp:treatment-meta><tp:nomenclature><tp:taxon-name>
                            <tp:taxon-name-part taxon-name-part-type="genus">Gastroserica</tp:taxon-name-part>
                            <tp:taxon-name-part taxon-name-part-type="species">herzi</tp:taxon-name-part>
                        <object-id xmlns:xlink="http://www.w3.org/1999/xlink" xlink:type="simple">http://species-id.net/wiki/Gastroserica_herzi</object-id>
                       </tp:taxon-name><tp:taxon-authority>(Heyden, 1887)</tp:taxon-authority><tp:nomenclature-citation-list><tp:nomenclature-citation><tp:taxon-name>Serica herzi</tp:taxon-name><comment> Heyden, 1887: 264.</comment></tp:nomenclature-citation><tp:nomenclature-citation><tp:taxon-name>Microserica hertzi</tp:taxon-name><comment>: <xref ref-type="bibr" rid="B12">Reitter 1896</xref>: 186.</comment></tp:nomenclature-citation><tp:nomenclature-citation><tp:taxon-name>Gastroserica herzi</tp:taxon-name><comment>: <xref ref-type="bibr" rid="B6">Brenske 1897</xref>: 414; <xref ref-type="bibr" rid="B1">Ahrens 2000</xref>: 99.</comment></tp:nomenclature-citation></tp:nomenclature-citation-list></tp:nomenclature><tp:treatment-sec sec-type="Material examined"><title>Material examined.</title><p> China: 3♂♂”Huangkeng’aotou, Jianyang, Fujian, 800–950m, 5.5.1960, Pu Fuji leg.” (IZAS); 1♂”San’gang, Chong’anxingcun, Fujian, 750m, 26.5.1960, Jiang Shengqiao leg.” (IZAS); 1♂, 1♀ ”Kuatun, Fukien China, 14.5.1946, <!--PageBreak-->leg. Tschung-Sen/ ex coll. V. Balthasar National Museum Prague, Czech Republic” (NMPC), 1♂, 1♀ ”Kuatun, Fukien China, 15.5.1946, leg. Tschung-Sen/ ex coll. V. Balthasar National Museum Prague, Czech Republic” (NMPC), 1♂ ”Kuatun, Fukien China, 16.5.1946, leg. Tschung-Sen/ ex coll. V. Balthasar National Museum Prague, Czech Republic” (NMPC), 2♂♂ “Kuatun (2300m) 27,40n. Br. 117,40o.L. J. Klapperich 8.5.1938, (Fukien)/ ex coll. V. Balthasar National Museum Prague, Czech Republic” (NMPC), 1♀ “Kuatun (2300m) 27,40n. Br. 117,40o.L. J. Klapperich 10.5.1938, (Fukien)/ ex coll. V. Balthasar National Museum Prague, Czech Republic” (NMPC), 1♀ “Kuatun (2300m) 27,40n. Br. 117,40o.L. J. Klapperich 12.5.1938, (Fukien)/ ex coll. V. Balthasar National Museum Prague, Czech Republic” (NMPC), 1♂ “Kuatun (2300m) 27,40n. Br. 117,40o.L. J. Klapperich 13.51938, (Fukien)/ ex coll. V. Balthasar National Museum Prague, Czech Republic” (NMPC), 1♂ “Kuatun (2300m) 27,40n. Br. 117,40o.L. J. Klapperich 25.5.1938, (Fukien)/ ex coll. V. Balthasar National Museum Prague, Czech Republic” (NMPC), 1♀ “Kuatun (2300m) 27,40n. Br. 117,40o.L. J. Klapperich 26.5.1938, (Fukien)/ ex coll. V. Balthasar National Museum Prague, Czech Republic” (NMPC), 1♂ “Kuatun (2300m) 27,40n. Br. 117,40o.L. J. Klapperich 1.6.1938, (Fukien)/ ex coll. V. Balthasar National Museum Prague, Czech Republic” (NMPC), 1♂ “Kuatun (2300m) 27,40n. Br. 117,40o.L. J. Klapperich 8.6.1938, (Fukien)/ ex coll. V. Balthasar National Museum Prague, Czech Republic” (NMPC), 1♂, 2♀♀ “Kuatun (2300m) 27,40n. Br. 117,40o.L. J. Klapperich 11.4.1938, (Fukien)/ ex coll. V. Balthasar National Museum Prague, Czech Republic” (NMPC), 2♂♂”Mt. Tianmu Shan, Zhejiang, 190m, 12.6.1936, O. Piel leg.” (IZAS); 2♂♂”E Mt. Tianmu Shan, Zhejiang, 190m, 12.6.1936, collector unknown.” (IZAS); 1♂”Lingtian, Lingchuan, Guangxi, 200m, 6.6.1984, Li Yuehua leg.” (IZAS); 1♂”Jinzhong Roud, Jinxiu, Guangxi, 1100m, 10.5.1999, Xiao Hui leg.” (IZAS); 1♂”Shiping, Fengdu, Sichuan, 610m, 3.6.1994, Yao Jian leg.” (IZAS); 1♂”Cangyuan, Yunnan, 990m, 16.5.1980, Shang Jinwen leg.” (IZAS); 1♂”Jianfengling, Hainan, 610m, 21.4.1983, Gu Maobin leg.” (IZAS); 1♂”Shiping, Fengdu, Sichuan, 610m, 2.6.1994, Li Wenzhu leg.” (IZAS); 1♀”Lingtian, Lingchuan, Guangxi, 200m, 6.6.1984, Wang Jizhen leg.” (IZAS); 1♀”Lingtian, Lingchuan, Guangxi, 200m, 6.6.1984, Luo Guifen? leg.” (IZAS); 2♀♀”Mt. Tianmu Shan, Zhejiang, 190m, 12.6.1936, O. Piel leg.” (IZAS); 2♀♀”Mt. Leigong Shan, Leishan, Guizhou, 1550m, 30.6.1988, Wang Shuyong leg.” (IZAS); 1♀”Mt. Tianping Shan, Longsheng, Guangxi, 740m, 4.6.1963, Wang Shuyong leg.” (IZAS); 1♀”Neicu Jiang River, Longsheng, Guangxi, 840m, 7.6.1963, Wang Shuyong leg.” (IZAS); 1♀”Mt. Fanjing Shan, Jiangkou, Guizhou, 530m, 12.7.1988, Wang Shuyong leg.” (IZAS). S. Korea: 1 ♂ “6.7.2010 Mudeungsan, Gwangju (Südkorea) leg. T. Kölkebeck” (ZFMK), 1 ♂ “8.7.2010 Mudeungsan, Gwangju (Südkorea) leg. T. Kölkebeck” (ZFMK), 3 ♂♂ “27.6.2010 Beomeosa, Busan (Südkorea) leg. T. Kölkebeck” (ZFMK), 2 ♂♂ “24.6.2010 Gwanggyosan, Suwon (Südkorea) leg. T. Kölkebeck” (ZFMK), 1 ♂ “23.6.2010 Suri-san, Gunpo-si, Geonggi-do (Südkorea) leg. T. Kölkebeck” (ZFMK), 1 ♀ “1.7.2010 Suri-san/ Ansan, Seoul (Südkorea) leg. T. Kölkebeck” (ZFMK), 1 ♂ “10.7.2010 Suri-san/ Ansan, Seoul (Südkorea) leg. T. Kölkebeck” (ZFMK).</p></tp:treatment-sec><tp:treatment-sec sec-type="Distribution"><title>Distribution.</title><p> <xref ref-type="fig" rid="F7">Fig. 7</xref>.<!--PageBreak--></p></tp:treatment-sec><tp:treatment-sec><!--Section generated to contain objects referenced in tp:taxon-treatment.--><fig id="F7" position="float" orientation="portrait"><label>Figure 7.</label><caption><p> The distribution records of <italic><tp:taxon-name>Gastroserica guangdongensis</tp:taxon-name></italic>, <italic><tp:taxon-name>Gastroserica kucerai</tp:taxon-name></italic> and <italic><tp:taxon-name>Gastroserica herzi</tp:taxon-name></italic> from China.</p></caption><graphic xmlns:xlink="http://www.w3.org/1999/xlink" xlink:href="ZooKeys-139-023-g007.jpg" position="float" orientation="portrait" xlink:type="simple"/></fig></tp:treatment-sec><ref-list><ref id="B12"><mixed-citation xmlns:xlink="http://www.w3.org/1999/xlink" xlink:type="simple"><person-group><name name-style="western"><surname>Reitter</surname><given-names>E</given-names></name></person-group> (<year>1896</year>)<article-title> Uebersicht der mir bekannten palaearktischen, mit der Coleopteren-Gattung <italic>Serica</italic> verwandten Coleopteren.</article-title><source>Horae Societatis Entomologica Rossicae </source><volume>21</volume>: <fpage>243</fpage>-<lpage>273</lpage>.</mixed-citation></ref><ref id="B6"><mixed-citation xmlns:xlink="http://www.w3.org/1999/xlink" xlink:type="simple"><person-group><name name-style="western"><surname>Brenske</surname><given-names>E</given-names></name></person-group> (<year>1897</year>)<article-title> Die <italic>Serica</italic>-Arten der Erde. I.</article-title><source>Berliner Entomologische Zeitschrift </source><volume>42</volume>: <fpage>345</fpage>-<lpage>438</lpage>. <ext-link ext-link-type="uri" xlink:href="http://dx.doi.org/10.1002/mmnd.18970420310" xlink:type="simple">doi: 10.1002/mmnd.18970420310</ext-link></mixed-citation></ref><ref id="B1"><mixed-citation xmlns:xlink="http://www.w3.org/1999/xlink" xlink:type="simple"><person-group><name name-style="western"><surname>Ahrens</surname><given-names>D</given-names></name></person-group> (<year>2000</year>)<article-title> Synopsis der Gattung <italic>Gastroserica</italic> Brenske, 1897 des ostasiatischen Festlandes (Coleoptera: Melolonthidae: Sericini).</article-title><source>Entomologische Abhandlungen des Staatlichen Museums für Tierkunde Dresden </source><volume>59</volume> (<issue>3</issue>): <fpage>73</fpage>-<lpage>121</lpage>.</mixed-citation></ref></ref-list></tp:taxon-treatment>
