# Supplementary material for: A key to species of the genus Gastroserica Brenske of the China (Coleoptera, Scarabaeidae, Sericini), with the description of two new species and two new records for China
Source: Zookeys. 2011 Oct 25;(139):23–44. doi: 10.3897/zookeys.139.1702 (PMC3252754; doi:10.3897/zookeys.139.1702)
Supplement: XML Treatment for Gastroserica sichuana [file zookeys.139.1702-treatment6.xml]

<!DOCTYPE tp:taxon-treatment
  PUBLIC "-//TaxonX//DTD Taxonomic Treatment Publishing DTD v0 20100105//EN" "tax-treatment-NSO.dtd">
<tp:taxon-treatment xmlns:tp="http://www.plazi.org/taxpub"><tp:treatment-meta><mixed-citation publication-type="journal"><person-group><name><surname>Liu</surname><given-names>Wan-Gang</given-names></name><name><surname>Ahrens</surname><given-names>Dirk</given-names></name><name><surname>Bai</surname><given-names>Ming</given-names></name><name><surname>Yang</surname><given-names>Xing-Ke</given-names></name></person-group><article-title>A key to species of the genus 
                    <italic>Gastroserica</italic> Brenske of the China (Coleoptera, Scarabaeidae, Sericini), with the description of two new species and two new records for China
                </article-title><source>Zookeys</source><day>25</day><month>10</month><year>2011</year><volume>2011</volume><issue>139</issue><fpage>23</fpage><lpage>44</lpage><pub-id pub-id-type="doi">10.3897/zookeys.139.1702</pub-id></mixed-citation></tp:treatment-meta><tp:nomenclature><tp:taxon-name>
                            <tp:taxon-name-part taxon-name-part-type="genus">Gastroserica</tp:taxon-name-part>
                            <tp:taxon-name-part taxon-name-part-type="species">sichuana</tp:taxon-name-part>
                        <object-id xmlns:xlink="http://www.w3.org/1999/xlink" xlink:type="simple">http://species-id.net/wiki/Gastroserica_sichuana</object-id>
                       </tp:taxon-name><tp:taxon-authority>Ahrens, 2000</tp:taxon-authority><tp:nomenclature-citation-list><tp:nomenclature-citation><tp:taxon-name>Gastroserica sichuana</tp:taxon-name><comment>Ahrens, 2000: 95.</comment></tp:nomenclature-citation></tp:nomenclature-citation-list></tp:nomenclature><tp:treatment-sec sec-type="Material examined"><title>Material examined.</title><p> 1♂”Baoguosi, Mt. Emei Shan, Sichuan, 550–750m, 2.5.1957, Wang Zongyuan leg.” (IZAS); 1♂”Shiping, Fengdu, Sichuan, 610m, 3.6.1994, Li Wenzhu leg.” (IZAS); 2♀♀”Shiping, Fengdu, Sichuan, 610m, 2–3.6.1994, Zhang Youwei leg.” (IZAS); 1♀”Nanmuyuan, Changshou, Sichuan, 450m, 9.6.1994, Zhang Youwei leg.” (IZAS); 3♀♀”Mt. Emei Shan, Sichuan, 800–1000m, 9–10.5.1957, Wang Zongyuan leg.” (IZAS); 1♀”Qiaoting, Wanxian, Sichuan, 1300m, 27.6.1974, Han Yinheng leg.” (IZAS).</p></tp:treatment-sec><tp:treatment-sec sec-type="Distribution"><title>Distribution.</title><p> <xref ref-type="fig" rid="F5">Fig. 5</xref>.</p></tp:treatment-sec><tp:treatment-sec><!--Section generated to contain objects referenced in tp:taxon-treatment.--><fig id="F5" position="float" orientation="portrait"><label>Figure 5.</label><caption><p> The distribution records of <italic><tp:taxon-name>Gastroserica yunnanensis</tp:taxon-name></italic>, <italic><tp:taxon-name>Gastroserica nigrofasciata</tp:taxon-name></italic>, <italic><tp:taxon-name>Gastroserica bilyi</tp:taxon-name></italic>, <italic><tp:taxon-name>Gastroserica haucki</tp:taxon-name></italic>, <italic><tp:taxon-name>Gastroserica sichuanana</tp:taxon-name></italic> and <italic><tp:taxon-name>Gastroserica fanjingensis</tp:taxon-name></italic> from China.</p></caption><graphic xmlns:xlink="http://www.w3.org/1999/xlink" xlink:href="ZooKeys-139-023-g005.jpg" position="float" orientation="portrait" xlink:type="simple"/></fig></tp:treatment-sec></tp:taxon-treatment>
