# Supplementary material for: A key to species of the genus Gastroserica Brenske of the China (Coleoptera, Scarabaeidae, Sericini), with the description of two new species and two new records for China
Source: Zookeys. 2011 Oct 25;(139):23–44. doi: 10.3897/zookeys.139.1702 (PMC3252754; doi:10.3897/zookeys.139.1702)
Supplement: XML Treatment for Gastroserica marginalis [file zookeys.139.1702-treatment15.xml]

<!DOCTYPE tp:taxon-treatment
  PUBLIC "-//TaxonX//DTD Taxonomic Treatment Publishing DTD v0 20100105//EN" "tax-treatment-NSO.dtd">
<tp:taxon-treatment xmlns:tp="http://www.plazi.org/taxpub"><tp:treatment-meta><mixed-citation publication-type="journal"><person-group><name><surname>Liu</surname><given-names>Wan-Gang</given-names></name><name><surname>Ahrens</surname><given-names>Dirk</given-names></name><name><surname>Bai</surname><given-names>Ming</given-names></name><name><surname>Yang</surname><given-names>Xing-Ke</given-names></name></person-group><article-title>A key to species of the genus 
                    <italic>Gastroserica</italic> Brenske of the China (Coleoptera, Scarabaeidae, Sericini), with the description of two new species and two new records for China
                </article-title><source>Zookeys</source><day>25</day><month>10</month><year>2011</year><volume>2011</volume><issue>139</issue><fpage>23</fpage><lpage>44</lpage><pub-id pub-id-type="doi">10.3897/zookeys.139.1702</pub-id></mixed-citation></tp:treatment-meta><tp:nomenclature><tp:taxon-name>
                            <tp:taxon-name-part taxon-name-part-type="genus">Gastroserica</tp:taxon-name-part>
                            <tp:taxon-name-part taxon-name-part-type="species">marginalis</tp:taxon-name-part>
                        <object-id xmlns:xlink="http://www.w3.org/1999/xlink" xlink:type="simple">http://species-id.net/wiki/Gastroserica_marginalis</object-id>
                       </tp:taxon-name><tp:taxon-authority>(Brenske, 1894)</tp:taxon-authority><tp:nomenclature-citation-list><tp:nomenclature-citation><tp:taxon-name>Serica marginalis</tp:taxon-name><comment> Brenske, 1894 : 10.</comment></tp:nomenclature-citation><tp:nomenclature-citation><tp:taxon-name>Gastroserica marginalis</tp:taxon-name><comment> var. <italic>puncticollis </italic>Brenske, 1897: 413. Synonymized by <xref ref-type="bibr" rid="B10">Moser 1908</xref>: 331.</comment></tp:nomenclature-citation><tp:nomenclature-citation><tp:taxon-name>Gastroserica marginalis</tp:taxon-name><comment>: <xref ref-type="bibr" rid="B6">Brenske 1897</xref>: 413; <xref ref-type="bibr" rid="B1">Ahrens 2000</xref>: 75.</comment></tp:nomenclature-citation></tp:nomenclature-citation-list></tp:nomenclature><tp:treatment-sec sec-type="Material examined"><title>Material examined.</title><p> 1♂”Shiping, Fengdu, Sichuan, 610m, 2.6.1994, Zhang Youwei leg.” (IZAS); 1♂”Nanmuyuan, Changshou, Sichuan, 450m, 9.6.1994, Li Wenzhu leg.” (IZAS); 1♂”Mt. Jiulian Shan, Jiangxi, 21.6.1975, Huang Fusheng leg.” (IZAS); 1♂”Mt. Jianfengling, Hainan, 8.4.1983, Gu Maobin leg.” (IZAS); 2♂♂”Xinmaopeng, Mt. Tianmu Shan, Zhejiang, 28.6.1957, Gu Maobin leg.” (IZAS); 1♂”Taoyuandong Nature Reserve, Yanling, Hunan, 631m, 5.7.2008, Yang Ganyan leg.” (IZAS); 1♂”Luoxiang, Jinxiu, Guangxi, 450m, 30.6.2000, Li Wenzhu leg.” (IZAS); 1♂”Mt. Tianjing Shan, Ruyuan, Guangdong, 18.6.1974, Chen Guanren leg. En-045835” (LSSYU); 1♂”Mt. Chebaling Shan, Shixing, Guang<!--PageBreak-->dong, 1000m, 26.1.1991, Wen Ruizhen leg. En-045872” (LSSYU); 2♀♀”Shiping, Fengdu, Sichuan, 610m, 2–3.6.1994, Zhang Youwei leg.” (IZAS); 1♀”Mt. Longxi Shan, Jiangle, Fujian, 26.6.1991, Yang Longlong leg.” (IZAS); 1♀”Wanfeng, Wulong, Hubei, 800m, 7.7.1989, Zhang Xiaochun leg.” (IZAS).</p></tp:treatment-sec><tp:treatment-sec sec-type="Distribution"><title>Distribution.</title><p> <xref ref-type="fig" rid="F8">Fig. 8</xref>.</p></tp:treatment-sec><tp:treatment-sec><!--Section generated to contain objects referenced in tp:taxon-treatment.--><fig id="F8" position="float" orientation="portrait"><caption><p><bold>Figure 8.</bold> The distribution records of <italic><tp:taxon-name>Gastroserica shaanxiana</tp:taxon-name></italic>, <italic><tp:taxon-name>Gastroserica marginalis</tp:taxon-name></italic>, <italic><tp:taxon-name>Gastroserica asulcata</tp:taxon-name></italic>, <italic><tp:taxon-name>Gastroserica hubeiana</tp:taxon-name></italic> and <italic><tp:taxon-name>Gastroserica sulcata</tp:taxon-name></italic> from China.</p></caption><graphic xmlns:xlink="http://www.w3.org/1999/xlink" xlink:href="ZooKeys-139-023-g008.jpg" position="float" orientation="portrait" xlink:type="simple"/></fig></tp:treatment-sec><ref-list><ref id="B10"><mixed-citation xmlns:xlink="http://www.w3.org/1999/xlink" xlink:type="simple"><person-group><name name-style="western"><surname>Moser</surname><given-names>J</given-names></name></person-group> (<year>1908</year>)<article-title> Verzeichnis der von H. Fruhstorfer in Tonkin gesammelten Melolonthiden.</article-title><source>Annales de la Société Entomologique de Belgique </source><volume>52</volume>: <fpage>325</fpage>-<lpage>343</lpage>.</mixed-citation></ref><ref id="B6"><mixed-citation xmlns:xlink="http://www.w3.org/1999/xlink" xlink:type="simple"><person-group><name name-style="western"><surname>Brenske</surname><given-names>E</given-names></name></person-group> (<year>1897</year>)<article-title> Die <italic>Serica</italic>-Arten der Erde. I.</article-title><source>Berliner Entomologische Zeitschrift </source><volume>42</volume>: <fpage>345</fpage>-<lpage>438</lpage>. <ext-link ext-link-type="uri" xlink:href="http://dx.doi.org/10.1002/mmnd.18970420310" xlink:type="simple">doi: 10.1002/mmnd.18970420310</ext-link></mixed-citation></ref><ref id="B1"><mixed-citation xmlns:xlink="http://www.w3.org/1999/xlink" xlink:type="simple"><person-group><name name-style="western"><surname>Ahrens</surname><given-names>D</given-names></name></person-group> (<year>2000</year>)<article-title> Synopsis der Gattung <italic>Gastroserica</italic> Brenske, 1897 des ostasiatischen Festlandes (Coleoptera: Melolonthidae: Sericini).</article-title><source>Entomologische Abhandlungen des Staatlichen Museums für Tierkunde Dresden </source><volume>59</volume> (<issue>3</issue>): <fpage>73</fpage>-<lpage>121</lpage>.</mixed-citation></ref></ref-list></tp:taxon-treatment>
